# Supplementary material for: Topical Antibiotic Prophylaxis and Intravitreal Injections: Impact on the Incidence of Acute Endophthalmitis—A Nationwide Study in France from 2009 to 2018
Source: Pharmaceutics. 2022 Oct 7;14(10):2133. doi: 10.3390/pharmaceutics14102133 (PMC9611403; doi:10.3390/pharmaceutics14102133)
Supplement: Supplementary file 1 [file pharmaceutics-14-02133-s001.zip]

Archive with 1 entries (1 files):
- pharmaceutics-1937922-supplementary.pdf
